# Supplementary material for: Where do the antibiotic resistance genes come from? A modulated analysis of sources and loads of resistances in Lake Maggiore
Source: FEMS Microbiol Ecol. 2024 Feb 22;100(4):fiae025. doi: 10.1093/femsec/fiae025 (PMC10939355; doi:10.1093/femsec/fiae025)
Supplement: fiae025_Supplemental_Files [file fiae025_supplemental_files.zip]

Archive with 2 entries (2 files):
- Supplementary_data Material2.docx
- Supp data Tables_S1_and_S2.xlsx
