# Supplementary material for: Where do the antibiotic resistance genes come from? A modulated analysis of sources and loads of resistances in Lake Maggiore
Source: FEMS Microbiol Ecol. 2024 Feb 22;100(4):fiae025. doi: 10.1093/femsec/fiae025 (PMC10939355; doi:10.1093/femsec/fiae025)
Supplement: fiae025_Supplemental_Files [file fiae025_supplemental_files.zip › Supp data Tables_S1_and_S2.xlsx]

## Sheet: Table S1
Table S1.Metadata defining the different watersheds (sampled rivers and WWTP Verbania)
Site	Sampling site				Basin data
	Latitude (N)	Longitude (E)	Waterflow m3 s-1	Waterflow m3 year-1	Area (Km2)	Population	Density (inh. Km2)	Primary Industries (PI)	Secondary Industries (SI)	Hotels	PI density (Km-2)	SI density (Km-2)	Hotel density (Km-2)
Toce	45.936	8.44407	67	2112912000	1774	75388	42.4961	356	653	101	0.200676	0.368095	0.0569335
Bardello	45.8391	8.62324	2.9	91454400	134	169000	1261.19	252	1898	97	1.8806	14.1642	0.723881
Ticino	46.1583	8.88894	68.6	2163369600	1758.23	90701	51.5865	596	1318	76	0.338977	0.749618	0.0432253
S Bernardino	45.9322	8.57087	7.1	223905600	131	5585	42.6336	41	21	8	0.312977	0.160305	0.0610687
Tresa	45.995	8.7288	23.5	741096000	689.74	237427	399.211	505	3013	213	0.849111	5.06608	0.35814
Strona	45.8756	8.40917	4.2	132451200	105.7	6546	61.93	34	87	37	0.321665	0.823084	0.350047
WWTP Verbania	45.9284	8.5736	0.27	8.51472e+06	37.6	30827	819.4	35	240	33	0.930851	6.38298	0.87766

## Sheet: Table S2
Table S2. Microbiological, phisical and chemical variables measured on each sampled river, wastewater treatment plant and on Lake Maggiore
Date	Place	Bacteria ml-1	Microcolonies ml-3	Aggregates ml-2	Temp. °C	pH	(N)NO3 mg L-1	(N)NH4 mg L-1	total N mg L-1	(P)reac mg L-1	(P) total mg L-1	TOC mg L-1
2015-07-09	Ticino	331000	114000	8000	15.9	8.03	0.629	0.004	0.5735	0.005	0.007	1.09
2015-09-07	Ticino	791000	601000	11000	11.8	8.03	0.768	0.024	0.64775	0.003	0.009	1.08
2015-11-09	Ticino	814000	627000	9000	9.2	7.97	0.745	0.016	0.74179	0.002	0.003	0.64
2016-01-18	Ticino	356000	154000	4000	1.5	7.83	0.622	0.037	0.67	0.003	0.003	0.3
2016-02-29	Ticino	631000	460000	6000	6	7.85	0.785	0.023	0.97	0.002	0.006	0.55
2016-05-02	Ticino	767000	569000	7000	9.7	7.87	0.866	0.019	1.13	0.002	0.006	0.581
2015-07-09	Toce	1077000	120000	17000	18	7.5	0.338	0.024	0.3605	0.012	0.024	0.71835
2015-09-07	Toce	466000	167000	7000	10.9	7.61	0.437	0.037	0.38715	0.012	0.02	1.02
2015-11-09	Toce	362000	112000	7000	7.5	7.46	0.519	0.025	0.4847	0.015	0.02	0.51745
2016-01-18	Toce	366000	107000	11000	3.5	7.44	0.561	0.087	0.641	0.026	0.035	0.4
2016-02-29	Toce	580000	169000	15000	5.1	7.56	0.667	0.031	0.756	0.015	0.024	1.815
2016-05-02	Toce	456000	154000	16000	8	7.43	0.627	0.022	0.661	0.011	0.018	0.828
2015-07-09	S Bernardino	604000	245000	6000	22	7.88	0.927	0.002	0.9105	0.003	0.009	1.2665
2015-09-07	S Bernardino	669000	390000	4000	13.4	7.86	1.045	0.019	0.9473	0.002	0.007	1.05
2015-11-09	S Bernardino	207000	48000	4000	11.5	7.81	0.842	0.003	0.796	0.001	0.002	0.82
2016-01-18	S Bernardino	300000	102000	9000	2	7.51	1.399	0.034	1.358	0.005	0.009	0.4
2016-02-29	S Bernardino	273000	35000	3000	5	7.16	1.31	0.001	1.198	0.002	0.005	1.374
2016-05-02	S Bernardino	203000	34000	3000	8.5	7.49	0.902	0.002	0.925	0.002	0.003	0.73
2015-07-09	Tresa	4971000	1272000	30000	25.6	8.27	0.536	0.046	0.74	0.015	0.038	2.191
2015-09-07	Tresa	6180000	1881000	48000	20.6	8.65	0.63	0.061	0.64315	0.005	0.025	3.67
2015-11-09	Tresa	4231000	1409000	34000	13.7	8.06	1.121	0.069	1.0515	0.01	0.022	1.75
2016-01-18	Tresa	2235000	687000	18000	5.2	7.99	1.215	0.213	1.393	0.015	0.018	1.66
2016-02-29	Tresa	3603000	1583000	32000	6.7	7.95	1.234	0.064	1.167	0.02	0.039	1.769
2016-05-02	Tresa	4438000	1804000	34000	12.5	8.16	1.033	0.075	1.115	0.008	0.034	1.622
2015-07-09	Strona	2448000	422000	10000	25	7.59	1.019	0.021	1.071	0.002	0.006	1.022
2015-09-07	Strona	1755000	357000	10000	21.9	7.61	1.085	0.035	0.9549	0.003	0.007	0.97
2015-11-09	Strona	1741000	293000	5000	14.5	7.54	1.044	0.012	0.96825	0.003	0.005	0.86545
2016-01-18	Strona	1738000	266000	8000	6.1	7.02	2.055	0.012	1.137	0.002	0.005	0.901
2016-02-29	Strona	1123000	190000	7000	7	6.99	1.096	0.007	1.064	0.003	0.007	0.58
2016-05-02	Strona	1911000	358000	10000	8.5	7.42	1.032	0.014	1.055	0.001	0.005	0.74
2015-07-09	Bardello	3388000	808000	21000	25	8.07	1.195	0.044	1.411	0.069	0.102	3.4875
2015-09-07	Bardello	4644000	1681000	33000	20.4	8.26	1.876	0.062	1.7472	0.072	0.103	3.33
2015-11-09	Bardello	4245000	1317000	40000	12.7	8.12	1.114	0.053	0.4847	0.042	0.06	3.35
2016-01-18	Bardello	2601000	503000	38000	4.3	8.05	1.522	0.343	2.43	0.091	0.12	3.505
2016-02-29	Bardello	3753000	1056000	110000	7.8	7.96	2.637	0.11	2.282	0.101	0.14	2.79
2016-05-02	Bardello	5394000	1396000	54000	13.1	8.02	1.166	0.059	1.316	0.108	0.168	3.188
2015-07-06	WWTP Verbania	1433459	587000	42000			4.44	0.091	4.84783	0.28	0.33	3.4988
2015-09-14	WWTP Verbania	849000	340000	27000			4.162	0.017	4.73	0.319	0.385	3.4
2015-11-11	WWTP Verbania	974000	384000	40000			6.042	0.038	6.08	0.41	0.453	3.2
2016-01-19	WWTP Verbania	799000	390000	35000			8.767	0.029	9.11	0.107	0.155	3.08
2016-03-15	WWTP Verbania	676000	308000	23000		6.79	8.51	0.023	9.71	1.27	1.429	3.51
2016-05-12	WWTP Verbania	780000	282000	20000			2.891	0.061	3.5	0.419	0.463	2.74
2015-07-06	Lake Maggiore	2957000	595000	21000	14.3616	7.92797	0.70647	0.00313791	0.861188	0.00372705	0.00654122	1.35
2015-08-06	Lake Maggiore	3149000	562000	18000	17.6207	8.32617	0.588189	0.00641438	0.609	0.00309441	0.00705092	1.33
2015-09-16	Lake Maggiore	2890000	778000	34000	18.9114	8.48145	0.528718	0.00857702	0.644	0.00171976	0.0046467	1.28
2015-10-14	Lake Maggiore	2356000	606000	20000	14.7605	7.82761	0.62332	0.0053184	0.525	0.002	0.00610548	1.42
2015-11-11	Lake Maggiore	3091000	798000	16000	13.5805	7.75512	0.614013	0.00534993	0.65055	0.00241816	0.00551986	1.106
2015-12-16	Lake Maggiore	1934000	370000	11000	11.2421	7.59313	0.674656	0.00487967	0.626	N/A	N/A	0.94
2016-01-12	Lake Maggiore	1720000	369000	9000	8.59313	7.6208	0.743562	0.00377082	0.744	0.002	0.00480388	0.944
2016-02-17	Lake Maggiore	1582000	435000	6000	7.4884	7.50989	0.77632	0.00231267	0.763	0.00368733	0.00510548	0.9
2016-03-29	Lake Maggiore	2851000	934000	23000	7.33581	7.5765	0.777459	0.00396421	0.66	0.00370869	0.00621097	1.273
2016-04-13	Lake Maggiore	2565000	680000	8000	9.45245	7.87537	0.750323	0.0109345	0.775	0.00210548	0.00622855	1.148
2016-05-17	Lake Maggiore	2486000	686000	11000	10.6601	7.84455	0.747665	0.00994348	0.773	0.00338573	0.00682146	1.235
Supplementary Table 1.
